# Supplementary material for: A Metagenome from a Steam Vent in Los Azufres Geothermal Field Shows an Abundance of Thermoplasmatales archaea and Bacteria from the Phyla Actinomycetota and Pseudomonadota
Source: Curr Issues Mol Biol. 2023 Jul 13;45(7):5849–64. doi: 10.3390/cimb45070370 (PMC10378326; doi:10.3390/cimb45070370)
Supplement: Supplementary file 1 [file cimb-45-00370-s001.zip]

Archive with 1 entries (1 files):
- cimb-2428617-supplementary.xlsx
