# Supplementary material for: A Metagenome from a Steam Vent in Los Azufres Geothermal Field Shows an Abundance of Thermoplasmatales archaea and Bacteria from the Phyla Actinomycetota and Pseudomonadota
Source: Curr Issues Mol Biol. 2023 Jul 13;45(7):5849–64. doi: 10.3390/cimb45070370 (PMC10378326; doi:10.3390/cimb45070370)
Supplement: Supplementary file 1 [file cimb-45-00370-s001.zip › cimb-2428617-supplementary.xlsx]

## Sheet: Supplementary table 1
percent	reads	taxon_name
22.52	4845696	Thermoplasmatales
2.98782	642898	Acidimicrobiales
2.63793	567612	Acidithiobacillales
2.11783	455699	Corynebacteriales
0.410159	88255	Streptosporangiales
0.327169	70398	Rhodospirillales
0.259991	55943	Solirubrobacterales
0.257402	55386	Bacillales
0.255292	54932	Streptomycetales
0.240574	51765	Candidatus Micrarchaeales
0.229518	49386	Pseudonocardiales
0.21967	47267	Micrococcales
0.198106	42627	Eubacteriales
0.146389	31499	Burkholderiales
0.143243	30822	Hyphomicrobiales
0.135626	29183	Propionibacteriales
0.135166	29084	Oscillatoriales
0.119141	25636	Nitrospirales
0.114122	24556	Pseudanabaenales
0.113439	24409	Micromonosporales
0.10697	23017	Synechococcales
0.099817	21478	Nostocales
0.075786	16307	Chromatiales
0.063749	13717	Frankiales
0.06307	13571	Xanthomonadales
0.060384	12993	Sulfolobales
0.05714	12295	Enterobacterales
0.050471	10860	Pseudomonadales
0.021262	4575	Viruses
5.74606	1236396	cannot be assigned to a (non-viral) order
1.32339	284757	belong to a (non-viral) order with less than 0.05% of all reads
58.7633	12644271	unclassified
